# Supplementary material for: Targeting CSF1R Alone or in Combination with PD1 in Experimental Glioma
Source: Cancers (Basel). 2021 May 15;13(10):2400. doi: 10.3390/cancers13102400 (PMC8156558; doi:10.3390/cancers13102400)
Supplement: Supplementary file 1 [file cancers-13-02400-s001.zip]

Archive with 1 entries (1 files):
- cancers-1148904-SI.pdf
